# Supplementary material for: Profiling Osteoporosis via Integrated Multi-Omics Technologies
Source: Cells. 2026 Mar 5;15(5):472. doi: 10.3390/cells15050472 (PMC12984513; doi:10.3390/cells15050472)
Supplement: Supplementary file 1 [file cells-15-00472-s001.zip]

Archive with 1 entries (1 files):
- cells-4162830-supplementary.pdf
